# Supplementary material for: Thermal Liquid Biopsy: A Promising Tool for the Differential Diagnosis of Pancreatic Cystic Lesions and Malignancy Detection
Source: Cancers (Basel). 2024 Nov 30;16(23):4024. doi: 10.3390/cancers16234024 (PMC11640424; doi:10.3390/cancers16234024)
Supplement: Supplementary file 1 [file cancers-16-04024-s001.zip]

Archive with 1 entries (1 files):
- cancers-3314202-supplementary.pdf
